# Supplementary material for: Topical MTH1 Inhibition Suppresses SKP2-WNT5a-Driven Psoriatic Hyperproliferation
Source: Int J Mol Sci. 2025 Jul 25;26(15):7174. doi: 10.3390/ijms26157174 (PMC12346197; doi:10.3390/ijms26157174)
Supplement: Supplementary file 1 [file ijms-26-07174-s001.zip]

Archive with 4 entries (4 files):
- Suppl figure S1.jpg
- Suppl figure S2.jpg
- Supplemental figure legends.pdf
- Supplemental methods.pdf
